# Supplementary material for: Phylogenetic Relationships of Turkish Indigenous Donkey Populations Determined by Mitochondrial DNA D-loop Region
Source: Animals (Basel). 2020 Oct 27;10(11):1970. doi: 10.3390/ani10111970 (PMC7692571; doi:10.3390/ani10111970)
Supplement: Supplementary file 1 [file animals-10-01970-s001.zip]

Archive with 3 entries (3 files):
- Phylogenetic relationships of Turkish Native Donkey Populations determined by mitochondrial DNA D -loop region.docx
- Supp_Mat_Table1.xlsx
- Supp_Mat_Table_S2_S4_Fig1.docx
