# Supplementary material for: Phylogenetic Relationships of Turkish Indigenous Donkey Populations Determined by Mitochondrial DNA D-loop Region
Source: Animals (Basel). 2020 Oct 27;10(11):1970. doi: 10.3390/ani10111970 (PMC7692571; doi:10.3390/ani10111970)
Supplement: Supplementary file 1 [file animals-10-01970-s001.zip › Supp_Mat_Table1.xlsx]

## Sheet: Sayfa1
Supplementary Materials Table 1. Haplotype in Turkish native donkey samples
N	Animal	Hap
1	KIR1	H1
2	KIR2	H1
3	KIR3	H1
4	KIR4	H2
5	KIR8	H1
6	KIR9	H3
7	KIR10	H1
8	KIR12	H4
9	KIR14	H5
10	KIR18	H6
11	KIR28	H4
12	KIR32	H1
13	KIR33	H1
14	KIR34	H1
15	KIR37	H7
16	KIR38	H1
17	KIR39	H4
18	KIR40	H8
19	KIR41	H1
20	KIR42	H1
21	KIR43	H9
22	KIR44	H1
23	KIR45	H1
24	KIR46	H1
25	KIR47	H4
26	KIR48	H10
27	KIR49	H1
28	KIR50	H11
29	KIR51	H12
30	KIR52	H1
31	CAT53	H4
32	CAT54	H13
33	CAT55	H1
34	CAT56	H14
35	CAT57	H1
36	CAT58	H1
37	CAT59	H1
38	CAT60	H9
39	CAT61	H15
40	CAT62	H16
41	CAT64	H1
42	CAT65	H1
43	CAT66	H17
44	CAT69	H1
45	CAT71	H10
46	CAT72	H1
47	CAT75	H1
48	CAT76	H1
49	CAT78	H18
50	CAT79	H19
51	MAL80	H4
52	MAL81	H1
53	MAL82	H16
54	MAL83	H1
55	MAL84	H1
56	MAL85	H1
57	MAL86	H1
58	MAL90	H1
59	MAL91	H1
60	MAL92	H7
61	MER101	H20
62	MER102	H1
63	MER103	H21
64	MER105	H4
65	MER106	H14
66	MER107	H1
67	MER108	H1
68	MER110	H1
69	MER112	H7
70	MER114	H22
71	MER115	H11
72	MER116	H1
73	MER117	H1
74	MER118	H7
75	MER120	H1
76	MER121	H1
77	MER122	H1
78	MER123	H1
79	MER124	H23
80	MER126	H1
81	MER127	H8
82	MER128	H1
83	MER129	H1
84	MER130	H5
85	MER131	H24
86	MER138	H1
87	MER139	H4
88	MER144	H25
89	MER145	H1
90	MER147	H1
91	TOK151	H1
92	TOK154	H1
93	TOK159	H1
94	TOK160	H11
95	TOK165	H26
96	TOK166	H26
97	TOK169	H4
98	TOK173	H1
99	TOK175	H7
100	TOK180	H1
101	KAS182	H27
102	KAS184	H11
103	KAS185	H27
104	KAS186	H1
105	KAS187	H28
106	KAS190	H29
107	KAS191	H27
108	KAS194	H29
109	KAS197	H7
110	KAS200	H23
111	KUT202	H1
112	KUT205	H23
113	KUT207	H23
114	KUT208	H1
115	KUT209	H23
116	KUT211	H23
117	KUT212	H4
118	KUT213	H4
119	KUT214	H4
120	KUT215	H14
121	KON217	H4
122	KON218	H4
123	KON220	H30
124	KON221	H7
125	KON222	H1
126	KON223	H4
127	KON224	H4
128	KON225	H4
129	KON227	H31
130	KON228	H7
131	KON229	H4
132	KON230	H12
133	KON231	H1
134	KON232	H32
135	KON233	H32
136	ISP234	H1
137	ISP236	H23
138	ISP238	H1
139	ISP239	H4
140	ISP240	H11
141	ISP242	H1
142	ISP243	H1
143	ISP244	H33
144	ISP245	H34
145	ISP246	H35
146	ANT251	H27
147	ANT252	H2
148	ANT253	H36
149	ANT254	H1
150	ANT255	H1
151	ANT257	H33
152	ANT258	H37
153	ANT260	H38
154	ANT261	H1
155	ANT262	H15
156	ANT263	H1
157	ANT265	H1
158	ANT267	H1
159	ANT268	H1
160	ANT269	H16
161	ANT271	H27
162	ANT272	H1
163	ANT273	H1
164	ANT274	H1
165	ANT276	H1
166	ANT277	H39
167	ANT278	H1
168	ANT279	H1
169	ANT280	H1
170	ANT281	H1
171	ANT282	H1
172	ANT283	H37
173	ANT288	H6
174	ANT289	H15
175	ANT291	H40
176	MUG301	H4
177	MUG302	H16
178	MUG303	H4
179	MUG304	H1
180	MUG305	H41
181	MUG306	H7
182	MUG307	H4
183	MUG308	H7
184	MUG309	H42
185	MUG310	H1
186	MUG311	H13
187	MUG315	H1
188	MUG316	H7
189	MUG318	H1
190	MUG321	H8
191	MUG325	H4
192	MUG326	H4
193	MUG328	H34
194	MUG330	H7
195	AYD332	H7
196	AYD334	H1
197	AYD335	H1
198	AYD336	H25
199	AYD337	H4
200	AYD339	H14
201	KAR342	H8
202	KAR343	H1
203	KAR345	H1
204	KAR346	H14
205	KAR347	H1
206	KAR350	H1
207	KAR351	H1
208	KAR353	H1
209	KAR356	H1
210	KAR357	H1
211	KAR363	H10
212	KAR365	H1
213	KAR366	H11
214	KAR367	H1
215	KAR372	H1
216	KAR373	H1
217	KAR374	H1
218	KAR376	H7
219	KAR379	H1
220	KAR380	H1
221	KAR382	H4
222	KAR383	H1
223	KAR384	H10
224	KAR385	H4
225	KAR387	H4
226	KAR389	H1
227	KAR390	H43
228	KAR391	H10
229	KAR393	H1
230	KAR394	H15
231	KAR396	H4
232	MRD400	H1
233	MRD401	H1
234	MRD402	H4
235	MRD403	H4
236	MRD404	H34
237	MRD405	H4
238	MRD406	H44
239	MRD408	H4
240	MRD409	H45
241	MRD410	H46
242	MRD413	H47
243	MRD414	H48
244	MRD415	H1
245	MRD417	H1
246	MRD418	H1
247	MRD419	H4
248	MRD420	H4
249	MRD422	H1
250	MRD423	H4
251	MRD424	H14
252	MRD426	H1
253	MRD427	H1
254	MRD428	H1
255	MRD429	H1
256	MRD430	H49
257	MRD432	H1
258	MRD433	H50
259	MRD434	H1
260	MRD435	H1
261	MRD436	H10
262	MRD437	H51
263	MRD438	H1
264	MRD440	H1
265	MRD441	H1
266	MRD442	H4
267	MRD443	H17
268	MRD445	H1
269	MRD446	H4
270	MRD447	H1
271	MRD448	H7
272	SAN450	H1
273	SAN451	H4
274	SAN452	H1
275	SAN455	H52
276	SAN456	H20
277	SAN457	H1
278	SAN459	H4
279	SAN460	H11
280	SAN462	H1
281	SAN463	H4
282	SAN465	H1
283	SAN466	H1
284	SAN467	H1
285	SAN468	H1
286	SAN469	H4
287	SAN470	H1
288	SAN471	H1
289	SAN473	H1
290	SAN474	H1
291	SAN476	H4
292	SAN479	H53
293	SAN480	H1
294	SAN481	H4
295	SAN482	H54
296	SAN485	H1
297	SAN486	H4
298	SAN487	H1
299	SAN488	H7
300	SAN491	H26
301	SAN492	H1
302	SAN493	H26
303	KRM495	H4
304	KRM496	H4
305	KRM497	H1
306	KRM498	H1
307	KRM499	H1
308	KRM500	H11
309	KRM501	H7
310	KRM508	H4
311	KRM509	H1
312	KRM511	H4
313	KRM512	H1
314	KRM514	H1
315	KRM515	H1
